# Supplementary material for: Therapeutic Effect of Alpha Lipoic Acid in a Rat Preclinical Model of Preeclampsia: Focus on Maternal Signs, Fetal Growth and Placental Function
Source: Antioxidants (Basel). 2024 Jun 16;13(6):730. doi: 10.3390/antiox13060730 (PMC11200649; doi:10.3390/antiox13060730)
Supplement: Supplementary file 1 [file antioxidants-13-00730-s001.zip]

Archive with 4 entries (4 files):
- Expanded Materials and Methods FV.pdf
- Full unedited blots for Fig 3.pdf
- Supplemental Figures FV.pdf
- Supporting Data Values.xlsx
