# Supplementary material for: Therapeutic Effect of Alpha Lipoic Acid in a Rat Preclinical Model of Preeclampsia: Focus on Maternal Signs, Fetal Growth and Placental Function
Source: Antioxidants (Basel). 2024 Jun 16;13(6):730. doi: 10.3390/antiox13060730 (PMC11200649; doi:10.3390/antiox13060730)
Supplement: Supplementary file 1 [file antioxidants-13-00730-s001.zip › Supporting Data Values.xlsx]

## Sheet: Figure 1 B
BP (GD14)
(-)	ALA
178.1	163.7
158.5	134.5
177.2	161.8
205.7	148.9
163.6	157.9
178.4	162.6
156.7	139.6
156.92	133.3
175.4	145.5
183.2	147.4
210.45	146.1
178.3	149
157.9	144.3
150.3	154.9
169.1	154
190	108.6
171	131.5
142.3	138.3
139.5	165.4
144.4	151.8
	152.9

## Sheet: Figure 1C
Cr Cl (GD20)			ACR (GD20)
(-)	ALA		(-)	ALA
1.3306	1.595		0.531	0.6742
1.4274	1.3913		0.3976	0.6516
1.2112	1.8111		0.6408	0.4962
1.2351	1.6351		0.4578	0.4601
1.634	1.6897		0.5525	0.5102
3,1083*			0.58	0.5808
			0.5094	0.4367
			0.4518	0.516
			0.4865

## Sheet: Figure 1D
PAS (%)			podocin (%)
(-)	ALA		(-)	ALA
22.2829	31.7202		33.9369	14.6223
18.6095	38.6206		16.0097	18.0589
19.1616	48.882		33.4123	14.6866
36.3197	42.9086		23.179	15.8601
37.5282	43.6706		23.246	19.7094
31.0398	41.7456		12.2484	25.7814
37.7643	31.8125		30.3683	6.3431
23.3654	10.9872		27.0894	6.2785
39.4604	26.4106		24.2731	10.5109
49.6209	22.9055		34.7194	8.226
37.3329	29.8623		28.6746	5.473
28.1023	35.0142		23.9007	9.1032
18.117	41.3637		26.1007	16.0292
31.7277	48.9181		15.8991	7.1206
39.7162	25.1132		15.8629	12.4623
17.3134	4.90427		6.4203	10.8995
25.2607	30.7112		11.8512	10.5916
22.4919	26.8459		21.0696	5.8224
29.1397	29.8762		13.633	19.1625
9.85545	29.8638		22.311	18.2681
33.3552	22.4477		21.9584	10.7141
36.8176	34.6272		7.1267	23.5478
36.717	34.35		8.6233	24.4358
45.6421	25.8695		7.5927	19.3199
9.73584	23.6765		15.6562	14.0667
31.7326	32.1383		10.2319	16.7157
40.8998	31.226		6.7364	20.6256
64.2895	23.4335		20.4734	26.3925
72.8301	41.1932		7.5203	9.4061
79.9172	43.7595		19.9626	15.275
77.7486	50.9573		18.9339	14.0958
78.2781	38.2002		10.7314	6.751
47.8392	35.8622		12.2171	8.0966
55.4105	19.8925		14.5045	12.4875
68.7449	15.1711		9.1692	10.6043
68.5837	15.788		12.1768	16.0687
72.227	20.7377		17.4095	20.1063
67.6918	20.7235		12.971
67.5652	18.0577		17.1206
70.6835	27.6891		9.2349
63.6724			9.5559
74.1839			15.1463
81.8271			16.9102
76.6376			34.2996
53.813			28.1719
61.3679			10.9917
63.5193			28.299
64.5194			17.5583
56.61			4.6591
71.4154			6.4502
64.4638			9.9882
18.9899			16.7115
20.2702			20.9843
13.7992			19.8077
6.08297			19.8931
6.62972			26.2717
5.34616			28.6699
3.56458			33.7443
3.99068			32.0699
10.1963			18.8641
32.6883			21.7473
30.6504			4.9999
13.26			5.5911
18.7168			5.753
24.4384			8.6454
21.2716			8.3263
21.6494			18.507
35.9792			5.2384
19.7306			3.4244
16.6954
26.5772
37.2332
37.2051
44.4501
32.9125
48.9665
32.2876
50.7649
58.2477
63.1719
59.0687
63.9639
64.8208
59.7834
36.6669
51.7921
52.8296
43.9581
55.3367
61.4692
50.7903
56.2831
54.7943
50.9776
64.5039
59.9841
60.6738
73.2272
71.4906
80.3006
72.5981
73.0078
67.3829
67.1929
75.0412
73.1283
62.1619
55.599
64.2534
67.7895
61.0674
69.3043
75.1498
74.5709
64.2733
66.4365
57.3221
63.8279
64.6449
59.8011
69.1258
77.7849
72.9577

## Sheet: Figure 2A
Fetal Weight
(-)	ALA
1.6	1.94
1.66	1.96
1.83	1.99
1.48	1.9
1.82	1.92
1.62	1.85
1.79	2.07
1.86	1.99
1.76	2.06
1.62	1.99
1.81	1.89
2	1.98
1.77	1.91
2.02	1.86
2.02	1.81
2.21	2
2.17	2.04
2.21	1.99
1.93	2.19
2.04	1.93
2.14	2.18
2.05	2.19
2.05	2
2.02	2
1.78	1.83
1.87	2.06
1.84	1.92
1.96	2
1.63	1.87
1.7	1.92
1.86	1.91
1.94	1.91
2.11	1.98
1.96	2.01
1.67	1.68
1.66	2.21
1.57	1.96
1.6	1.9
1.62	1.89
1.7	1.98
1.56	1.91
1.57	1.9
2	1.92
1.96	2
1.72	2.08
2.12	2.12
1.76	2
1.93	2.02
1.79	2
1.97	1.88
1.81	2.11
1.76	2.09
1.64	1.99
2.17	2.09
2.09	1.92
1.98	1.89
2.06	1.95
2.12	2.22
1.87	2.01
2.06	1.81
1.93	1.97
2.18	1.88
1.84	2.23
2.13	2.13
1.98	3.5
2.14	3.6
2.22	3.43
2.14	3.3
2.4	3.2
2.5	3.09
2.25	3.73
2.71	3.51
2.31	3.29
2.69	3.23
2.52	2.61
1.83	2.74
1.81	2.28
2.46	2.33
2.33	2.45
1.97	2.38
2.09	1.88
2.16	2.59
2.84	1.82
2.71	1.99
2	2.55
1.98
2.38
2.17

## Sheet: Figure 2B
CI
(-)	ALA
2.06167	1.61938
1.70327	1.60285
1.71672	1.42082
1.91043	1.5708
1.72615	1.71806
1.93925	1.69816
1.75508	1.66945
1.68903	1.73656
2.14199	1.67755
1.93925	1.65762
1.73569	1.99466
1.5708	1.58666
1.77491	1.64481
1.55524	1.68903
1.71077	1.90926
1.56369	1.72788
1.52013	1.694
1.56369	1.73656
1.62777	1.57797
1.54	1.79055
1.61484	1.58521
1.68573	1.36279
1.68573	1.5708
1.71077	1.41372
1.76494	1.80255
1.848	1.6013
1.53665	1.63625
1.76314	1.72788
1.92736	1.68
1.848	1.63625
1.85793	1.64481
1.78132	1.80929
1.56335	1.58666
1.76314	1.56298
1.88119	1.683
1.89253	1.49261
1.60081	1.52271
1.76715	1.65347
2.13318	1.82415
1.848	1.66222
1.81246	1.58666
1.80091	1.48033
1.5708	1.5708
1.683	1.79987
1.64386	1.64934
1.55598	1.51038
1.785	1.48188
1.62777	1.5708
1.66733	1.55524
1.59472	1.49226
1.56212	1.75461
1.785	1.6378
1.91561	1.50315
1.44774	1.42082
1.428	1.50315
1.50733	1.55443
1.6013	1.74533
1.48188	1.61107
1.68	1.55665
1.6013	1.56298
1.62777	1.73569
1.4411	1.59472
1.62202	1.67106
1.62242	1.47923
1.428	1.32743
1.32123	0.942478
1.27362	0.872665
1.46803	1.00751
1.1781	0.951998
1.3823	1.03084
1.25664	1.11837
1.27519	0.968588
1.632	0.984545
1.34306	1.09813
1.43366	1.06989
1.54505	1.32404
1.56212	1.37588
1.34092	1.51568
1.48316	1.48316
1.59472	1.41051
1.50315	1.32
1.45444	1.67106
1.32743	1.33427
1.27519	1.81246
1.72788	1.57869
1.74533	1.232
1.32
1.59251

## Sheet: Figure 2C
F:P ratio
(-)	ALA
4	5.87879
4.15	4.26087
4.8158	4.85366
4.6667	4.87179
4.1538	4.8
4.9722	5.13889
4.4286	5.37838
5.0278	5.28205
6.0606	5.23684
4.5909	4.60976
6.1212	4.60465
6.3143	5.23684
4.825	4.46939
5.1	5.07895
5	6.05556
4.6842	4.575
4.8421	5.15
4.2609	6.19355
4.65	7.14286
4.619	7.11111
6.0286	3.82
5.2973	5.30556
3.6512	4.71429
2.7586	5.025
1.7802	4.80435
2.2667	6.53333
4.1667	3.95833
6.125	3.78049
4.1957	4.65854
5.9667	3.8
4.8919	4.62222
4.8889	4.81818
4.9697	5.12821
5.2927	5.12821
5.3514	6.96667
6.2424	5.23684
4.6087	4.46512
6.2333	6.51724
6.0588	5.84211
5.5143	4.90244
6.2286	4.08696
6.2647	6.26471
3.963	7.44681
4.9149	8.79487
5.8478	7.33333
5.04	7.11111
3.66	8.28889
5.125	7.3125
5.825	6.86842
4.8049	5.06667
5.0976	5.17778
5.9167	6.64103
4.5208	4.33333
7,4*	5.93023

## Sheet: Figure 3A
NOXO1/GADPDH			p47phox/ACTB
(-)	ALA		(-)	ALA
0.73916	0.42659		0.68	0.85
1.05778	0.59907		1.08	1.06
1.37804	0.57697		1.22	0.61
0.82503	0.60152		0.61	1.21
				0.951

## Sheet: Figure 3B
SOD2/GAPDH
(-)	ALA
0.92172	0.91536
1.04415	0.86416
1.2517	0.72389
0.78939	0.92735

## Sheet: Figure 3C
NLRP3/GAPDH			Casp1 mRNA			Il1b mRNA			Il18 mRNA
(-)	ALA		(-)	ALA		(-)	ALA		(-)	ALA
0.882	0.585		0.025177	0.003244		0.122742	0.012167		0.025893	0.002118
1.253	0.407		0.009903	1.11e-06		0.161288	0.027967		0.076789	0.007712
0.995	0.643		0.0192733	0.000436		0.169882	0.021561		0.051513	0.01629
0.966	0.042		0.02274	2.41e-06		0.151304	0.015376		0.057789	0.001339
0.904

## Sheet: Figure 4A
ACTA2 (%)			PAS+ GlyT (%)
(-)	ALA		(-)	ALA
36.135	10.453		28.917	32.029
15.4466	23.641		29.288	41.309
25.7402	71.394		33.096	35.238
26.7351	35.437		29.67	35.204
46.6501	17.708		31.909	35.634
39.4	8.168		29.89	31.074
34.3051	22.973		32.118	33.757
59.9299	48.463		28.245	28.807
52.3212	14.654		26.174	29.683
67.2575	7.919		25.537	35.343
69.0393	4.585		26.022	35.612
47.8663	21.015		28.959
17.1733	20.564		30.531
23.5288	15.358
28.5258	6.937
55.493	16.983
47.6127	20.093
32.2983	27.979
41.7185	14.394
55.7905	24.266
52.5577	39.893
41.6765	35.841
58.0807	39.279
18.1496	29.41
11.1356	22.052
18.8023	25.398
17.1105	14.636
13.4273	39.225
41.1239	27.001
88.6162	20.995
88.4056	41.023
53.4348	10.658
90.5223	38.39
65.3575	35.197
71.7851	17.153
66.1046	23.86
11.9797	20.877
17.8174	39.139
36.3009	32.087
56.173	40.68
70.6275	32.177
28.7815	34.714
84.0743	52.482
86.8235	50.846
63.6012	13.528
72.9852	31.586
73.759	19.683
88.4105	29.983
91.3905	29.088
62.9389	48.899
75.0168	35.06
90.0136	34.555
85.3157	45.541
83.4257	24.946
92.6215	43.748
75.1677	37.213
63.2934	26.973
36.0214	8.919
74.3254	9.389
75.3287	18.799
66.6021	36.302
69.7171	33.317
25.6027	24.931
37.9358	16.44
31.301	19.188
34.6031	11.31
51.4878	5.55
56.2931	3.147
39.3726	20.486
24.5498	2.917
38.808	8.897
29.0318	5.918
57.8081	46.138
13.9952	15.346
15.1936	4.729
23.7451	4.312
21.9892	2.567
18.4375	1.728
54.5799	9.461
21.5155	0.735
12.9284	0
55.7704	2.307
62.7886	1.866
59.6577	6.251
22.513	2.71
37.478	0
37.9989	0.083
23.1723	4.436
50.7248	3.069
53.0366	3.767
57.5897	0.421
49.7963	5.212
50.2456	3.158
60.5206	8
57.1675	16.071
49.854	18.245
65.1493	17.232
42.887	12.701
36.5609	3.293
69.1536	83.504
62.3413	71.314
58.952	81.368
35.221	76.781
43.521	94.217
45.704	64.884
72.518	69.53
55.202	66.497
93.34	53.94
54.244	74.93
99.573	79.18
100	89.59
100	80.368
50.288	69.848
100	82.951
92.198	89.522
87.29	74.839
96.625	69.37
85.185	47.644
55.781	80.27
67.576	59.59
28.278	82.351
13.104	83.516
12.171	75.663
8.796	84.263
21.875	69.202
18.796	64.685
11.468	69.783
14.646	69.532
11.139	52.482
12.792	35.686
10.691	35.793
4.971	20.441
9.94	27.457
100	17.729
72.901	32.536
85.408	26.892
100	13.223
100	6.187
96.562	9.208
23.108	20.012
28.495	10.339
54.336	4.546
97.119	3.958
74.077	4.88
85.434	4.72
100	15.173
100	11.133
100	7.091
100	0.691
100	9.823
100	16.866
100	14.566
100	22.936
100	20.842
100	24.128
100	20.066
100	40.264
100	36.747
100	16.779
100	10.652
100	9.295
100	21.302
100	13.211
100	25.592
100	29.518
100	41.763
100	59.153
100	16.72
100	43.746
100	34.219
100	22.252
100	10.465
100	5.47
100	9.021
100	6.594
100	10.274
100	5.605
100	29.754
100	31.837
100	41.688
100	45.368
100	42.001
100	43.377
100	21.878
100	36.24
100	5.195
100	11.229
100	13.094
100	14.03
100	23.183
100	27.527
100	100
	72.685
	14.093
	44.088
	11.678
	10.247
	54.299
	99.973
	36.106
	44.178
	61.359
	48.209
	53.195
	63.687
	40.711
	52.104
	54.436
	69.909
	54.787
	35.432
	56.017
	41.53
	52.533
	50.102
	91.844
	21.014
	21.741
	29.753
	31.823
	25.338
	75.185
	66.704
	103.262
	102.839
	100.971
	72.986
	61.237
	54.285
	32.639
	34.892
	90.077
	68.4
	26.167
	56.799
	60.732
	29.814
	36.976
	51.094
	9.851
	13.267
	34.063
	19.148
	62.073
	13.065
	20.958
	6.185
	11.957
	45.84
	63.25
	56.852
	40.737
	28.47
	35.501
	11.626
	27.058
	22.926
	26.811
	12.685
	14.185
	96.923
	100
	100
	100
	100
	100
	100
	100
	100
	100
	100
	100
	96.791
	95.499
	100
	100
	100
	100
	82.094
	100
	64.264
	66.807
	45.73
	40.387
	60.463
	36.241

[truncated: 12 more sheets: Figure 4B, Figure 4C, Figure 4D, Suppl Fig 1A, Suppl Fig 1B, Suppl Fig 1C, Suppl Fig 2A, Suppl Fig 2B, Suppl Fig 2C, Suppl Fig 3A, Suppl Fig 3B, Suppl Fig 3C]
